# Supplementary material for: Intelligent wearable olfactory interface for latency-free mixed reality and fast olfactory enhancement
Source: Nat Commun. 2024 May 25;15:4474. doi: 10.1038/s41467-024-48884-z (PMC11128017; doi:10.1038/s41467-024-48884-z)
Supplement: Supplementary file 8 — Additional information on figures [file 41467_2024_48884_MOESM8_ESM.zip]

Archive with 32 entries (31 files):
- Figure materials/Fig. 1a.3dm
- Figure materials/Fig. 1b_lower.3dm
- Figure materials/Fig. 1b_upper.3dm
- Figure materials/Fig. 1g_upper left corner.tif
- Figure materials/Fig. 5a_right part.3dm
- Figure materials/materials for Fig. 1g_lower left corner1.c4d
- Figure materials/materials for Fig. 1g_lower left corner2.tif
- Figure materials/materials for Fig. 1g_lower right corner.tif
- Figure materials/materials for Fig. 1g_upper left corner.c4d
- Figure materials/materials for Fig. 1g_upper right corner1.psd
- Figure materials/materials for Fig. 1g_upper right corner2.duf
- Figure materials/materials for Fig. 1g_upper right corner3.c4d
- Figure materials/materials for Fig. 5a.ai
- Figure materials/materials for Fig. 5a_2.ai
- Figure materials/materials for Fig. 5a_3.c4d
- Figure materials/materials for Fig. 5a_left part.3dm
- Figure materials/Materials for Figs. 1d and 1e.zip
- Figure materials/optical images/
- Figure materials/optical images/Materials for Fig. 1g.jpg
- Figure materials/optical images/materials for Fig. 1g_lower left corner1.jpg
- Figure materials/optical images/materials for Fig. 1g_lower right corner1.jpg
- Figure materials/optical images/Materials for Fig. 1g_upper left corner.jpg
- Figure materials/optical images/materials for Fig. 1g_upper left corner2.jpg
- Figure materials/optical images/materials for Fig. 1g_upper left corner3.jpg
- Figure materials/optical images/materials for Fig. 1g_upper left corner4.jpg
- Figure materials/optical images/materials for Fig. 1g_upper right corner1.jpg
- Figure materials/optical images/materials for Fig. 1g_upper right corner2.jpg
- Figure materials/optical images/Materials for Fig. 1g_upper right corner3.jpg
- Figure materials/optical images/materials for Fig. 5a.jpg
- Figure materials/optical images/materials for Fig. 5a_combination.jpg
- Figure materials/optical images/materials for Fig. 5a_human routine.jpg
- Figure materials/optical images/materials for Fig. 5a_Human subject.jpg
